# Supplementary material for: Neural Foundations Supporting Prosocial Behaviors: A Scoping Review of EEG/ERP Evidence During Adolescence and Emerging Adulthood
Source: Psychophysiology. 2026 Jun 18;63(6):e70340. doi: 10.1111/psyp.70340 (PMC13277634; doi:10.1111/psyp.70340)
Supplement: Supplementary file 1 — A searchable database (Data S1) is provided and includes SI Table1. Summary of ERP/EEG results. SI Table2. Task details and multidimensional characteristics. SI Table3. Ecological validity ratings. SI Table4. Developmental appropriateness ratings. [file PSYP-63-e70340-s002.xlsx]

## Sheet: Summary of Tables
Table	Table name
SI_Table1	Summary of ERP/EEG results
SI_Table2	Task details and multidimensional characteristics
SI_Table3	Ecological validity ratings
SI_Table4	Developmental appropriateness ratings
Abbreviations in tables
N/A	Not available
EV	Ecological validity
DA	Developmental appropriateness
Early	Early adolescence, aged 10-13 years
Middle	Middle adolescence, aged 14-17 years
Late	Late adolescence/emerging adulthood, aged 18-25 years
ms	milliseconds
vs.	Versus
amp	Amplitude
lat	latency
EarlyDA	Developmental appropriateness score calculated across four categories for lower range of adolescence (score range 0 to 4)
MiddleDA	Developmental appropriateness score calculated across four categories for middle range of adolescence (score range 0 to 4)
LateDA	Developmental appropriateness score calculated across four categories for late range of adolescence/emerging adulthood (score range 0 to 4)

## Sheet: SITable1.Results
StudyID	Row	Category	Citation	Paradigm	Stage	Correlate	Time window	Scalp Distribution	Electrodes Analyzed	Measurement	Primary Study Results
1	# 1/1	Giving	Carlson et al., 2016	Donation Task	Evaluation of context prior to decision	P3	300-400 ms	centroparietal	average: CPz, Pz	mean amplitude	P3 amp 1) was more positive to High Empathy charities vs. Low Empathy charities for fast decisions; 2) predicted subsequent donations
1	# 2/2	Giving	Carlson et al., 2016	Donation Task	Evaluation of context prior to decision	P230	180-280 ms	frontocentral	average: FCz, Cz	mean amplitude	P230 amp was more positive to Slow vs. Fast decisions
2	# 1/2	Cooperation	Chen et al., 2017	Chicken Game	Evaluation of another's action (impacts participant)	FRN	200-300 ms	frontocentral	Fz	mean amplitude	FRN amp was more negative to Opponent Aggression vs. Opponent Cooperation
2	# 2/2	Cooperation	Chen et al., 2017	Chicken Game	Evaluation of another's action (impacts participant)	P3	200-600 ms	centroparietal	Pz	mean amplitude	P3 amp was 1) more positive to Opponent Cooperation vs. Opponent Aggression; 2) more positive when participants made reciprocal decisions to cooperate with strangers vs. aggress; 3) equal to Friend Cooperation and Friend Aggression
3	# 1/2	Giving	Cui et al., 2018	Coin-Guess Task	Evaluation of context prior to decision	N2	200-400 ms	frontal	average: F4, Fz, F3, FC3, FCz, FC4	mean amplitude	N2 amp was 1) more negative for Opportunities to Lie vs. No Opportunities to Lie when playing for self; 2) more negative for Opportunities to Lie vs. No Opportunities to Lie when playing for an equal split.
3	# 2/2	Giving	Cui et al., 2018	Coin-Guess Task	Evaluation of context prior to decision	P3	300-600 ms	centroparietal	average: CP3, CPz, CP4, P3, Pz, P4	mean amplitude	Only marginal effects. P3 amp was 1) more positive to No Opportunities to Lie vs. Opportunities to Lie when playing for self; 2) more positive to No Opportunities to Lie vs. Opportunities to Lie when playing for an equal split.
4	# 1/2	Helping	Gan et al., 2016	Helping Decision Task	Evaluation of decision outcomes	FRN	270-330 ms	frontocentral	separate: Fz, FCz, Cz, CPz, Pz	mean amplitude	FRN amp was more negative to Failed Helping vs. Successful helping (Greatest at Fz)
4	# 2/2	Helping	Gan et al., 2016	Helping Decision Task	Evaluation of decision outcomes	P3	350-500 ms	frontal, central, parietal	averaged across frontal (F3, F1, FZ, F2, F4), central (C3, C1, Cz, C2, C4), parietal (P3, P1, Pz, P2, P4)	mean amplitude; Mean Latency	P3 amp was 1) more positive to Failed Helping vs. Successful Helping; P3 lat was 2) slower (i.e., greater) to Failed Helping vs. Successful Helping.
5	# 1/2	Helping	Gan et al., 2022	Helping Decision Task	Evaluation of decision outcomes	FRN	250-310 ms	frontocentral	average: F1, Fz, F2, FCz, FC1, C1, Cz, C2	mean amplitude	FRN amp was 1) more negative to Failed Helping vs. Successful helping. More negative FRN amp predicted 2) less willingness to donate and 3) smaller donations for Failed Helping vs. Successful Helping.
5	# 2/2	Helping	Gan et al., 2022	Helping Decision Task	Evaluation of decision outcomes	P3	350-500 ms	frontal, central, parietal	averaged across frontal (F3, F1, FZ, F2, F4), central (C3, C1, Cz, C2, C4), parietal (P3, P1, Pz, P2, P4)	mean amplitude	P3 amp was 1) more positive to Successful Helping vs. Failed Helping when participants were willing to donate; 2) more positive P3 amp over frontal and central areas for Successful Helping than Unsuccessful Helping when participants were willing to donate; and more positive P3 amp predicted 3) more willingness to donate (across helping conditions), 4) larger donations (for Successful Helping vs. …
6	# 1/1	Cooperation	Kanso et al., 2012	Eriksen Flanker Paradigm	Implicit attention during forced prosocial interaction	P3b	410-450 ms	centroparietal	separate: Cz, CPz	mean amplitude	P3b amp was more positive to Subordinates & Neutrals vs. Powerholders
7	# 1/4	Giving	Kwak et al., 2020	Gambling Task	Evaluation of decision outcomes	P2	150-225 ms	frontocentral	average: 7 electrodes centered on FCz	mean amplitude	P2 amp was 1) more positive to Self Loss vs. Friend Loss for adolescents, 2) more positive to Win vs. Loss for adults
7	# 2/4	Giving	Kwak et al., 2020	Gambling Task	Evaluation of decision outcomes	FRN	225-300 ms	frontocentral	average: 7 electrodes centered on FCz	mean amplitude	FRN amp was more negative to Loss vs .Win for adults. FRN was deemed too weak to statistically explore in adolescents
7	# 3/4	Giving	Kwak et al., 2020	Gambling Task	Evaluation of decision outcomes	P3a	300-375 ms	centroparietal	average: 6 electrodes centered on Pz	mean amplitude	P3a amp was 1) more positive to Wins vs. Losses for adolescents and adults; 2) more positive to Self vs. Friend for adults but equal for adolescents
7	# 4/4	Giving	Kwak et al., 2020	Gambling Task	Evaluation of decision outcomes	P3b	425-800 ms	centroparietal	average: 6 electrodes centered on Pz	mean amplitude	P3b amp was 1) more positive to Loss vs. Win for adults but equal for adolescents; 2) more positive to Self vs. Friend for adults but equal for adolescents
8	#1/1	Giving	Lavín et al., 2023	Adapted Dictator Game	Evaluation of context prior to decision	theta	0-1400 ms	frontocentral	average: Cz, FCz, C1, C2, FC1, FC2	Not specified	theta activity 1) increased when participants decided between giving low pay to self and low pay to a charity vs. low pay to self and high pay to a charity; 2) was associated with more prosocial decisions
9	# 1/2	Helping	Li et al., 2020	Lottery-Choosing Task	Evaluation of context prior to decision	N2	280-350 ms	frontocentral	average: F3, Fz, F4, FC3, FCz, FC4, C3, Cz, C4	mean amplitude	N2 amp was 1) more negative to helping friends and strangers in Loss Context vs. Gain Context
9	# 2/2	Helping	Li et al., 2020	Lottery-Choosing Task	Evaluation of context prior to decision	P3	350-500 ms	centroparietal	average: C3, Cz, C4, CP3, CPz, CP4, P3, Pz, P4	mean amplitude	In gain contexts, P3 amp was 1) more positive to Helping Friends vs. Helping Strangers. In loss contexts, P3 amp was 2) equal to Helping Friends & Helping Strangers.
10	# 1/3	Giving	Li et al., 2021a	Donation Task	Evaluation of context prior to decision	P2	180-280 ms	frontal, central, parietal	averaged across left: F3, FC3, and C3; medial: Fz, FCz, and Cz; right: F4, FC4, and C4	mean amplitude	P2 amp was more positive to Money-primed condition vs. Neutral-primed condition
10	# 2/3	Giving	Li et al., 2021a	Donation Task	Evaluation of context prior to decision	N2	310-370 ms	frontal, central, parietal	averaged across left: F3, FC3, and C3; medial: Fz, FCz, and Cz; right: F4, FC4, and C4	mean amplitude	N2 amp was 1) more negative to High Cost & Moderate Cost vs. Low Cost donations
10	# 3/3	Giving	Li et al., 2021a	Donation Task	Evaluation of context prior to decision	P3	380-580 ms	frontal, central, parietal	averaged across left: F3, FC3, C3, CP3, P3; medial: Fz, FCz, Cz, CPz, and Pz; right: F4, FC4, C4, CP4, and P4	mean amplitude	P3 amp was 1) more positive to Money-primed condition vs. Neutral-primed condition, 2) more positive to High-cost donations vs. Moderate & Low cost donations for money-primed condition
11	# 1/2	Cooperation	Li et al., 2021b	Chicken Game	Evaluation of decision outcomes	FRN	230-330 ms	frontocentral	average: F3, Fz, F4, FC3, FCz, FC4, C3, Cz, C4	mean amplitude	In monetary and non-monetary contexts, FRN amp was 1) more negative to ParticipantCooperated-OpponentAggressed condition vs. ParticipantCooperated-OpponentCooperated condition. In monetary contexts, FRN was 2) more negative to ParticipantAggressed-OpponentCooperated condition vs. ParticipantAggressed-OpponentAggressed condition. In non-monetary contexts, FRN was 2) equal to ParticipantAggressed-O…
11	# 2/2	Cooperation	Li et al., 2021b	Chicken Game	Evaluation of decision outcomes	P3	350-500 ms	centoparietal	average: C3, Cz, C4, CP3, CPz, CP4, P3, Pz, P4	mean amplitude	In monetary and non-monetary contexts, P3 amp was 1) more positive to ParticipantCooperated-OpponentCooperated condition vs ParticipantCooperated-OpponentAggressed condition, P3 amp was 2) equal to ParticipantAggressed-OpponentCooperated condition and ParticipantAggressed-OpponentAggressed condition
12	# 1/2	Helping	Li et al., 2022	Lottery-Choosing Task	Evaluation of context prior to decision	N2	250-330 ms	frontocentral	average: F3, Fz, F4, FC3, FCz, FC4, C3, Cz, C4	mean amplitude	When making decisions affecting acquaintances and strangers, N2 amp was 1) more negative to Private Setting vs. Observable Setting. When making decisions affecting friends, N2 amp was 2) equal to Private Setting & Observable Setting.
12	# 2/2	Helping	Li et al., 2022	Lottery-Choosing Task	Evaluation of context prior to decision	P3	300-400 ms	centroparietal	average: CP3, CPz, CP4, P3, Pz, P4	mean amplitude	When making decisions affecting acquaintances and strangers, P3 amp was 1) more positive to Observable Setting vs. Private Setting. When making decisions affecting friends, P3 amp was 2) equal to Observable Setting & Private Setting.
13	# 1/6	Fairness	Li et al. 2025	Adapted Ultimatum Game	Evaluation of another's action (impacts participant)	P2	170 - 240 ms	centroparietal	CPz	mean amplitude	P2 was 1) more positive for unfair offers vs fair offers in the opportunity distribution condition
13	# 2/6	Fairness	Li et al. 2025	Adapted Ultimatum Game	Evaluation of another's action (impacts participant)	P3	400 - 600 ms	centroparietal	CPz	mean amplitude	P3 was 1) more positive for fair vs unfair offers
13	# 3/6	Fairness	Li et al. 2025	Adapted Ultimatum Game	Evaluation of another's action (impacts participant)	MFN	240 - 320 ms	frontocentral	FCz	mean amplitude	MFN was 1) more negative for unfair offers vs fair offers in the outcome distribution condition
13	# 4/6	Fairness	Li et al. 2025	Adapted Ultimatum Game	Evaluation of another's action (impacts participant)	delta	400 - 700 ms	parietal	average: P1, Pz, P2	1-3 Hz	delta was 1) increased for fair offers than unfair offers
13	# 5/6	Fairness	Li et al. 2025	Adapted Ultimatum Game	Evaluation of another's action (impacts participant)	theta	350 - 500 ms	frontal	average: F1, F3, AF3	5-8 Hz	theta was 1) increased in outcome distribution condition vs opportunity distribution condition, 2) increased for fair vs unfair offers in the outcome distribution condition
13	# 6/6	Fairness	Li et al. 2025	Adapted Ultimatum Game	Evaluation of another's action (impacts participant)	beta	150 - 300 ms	parietal	average: P1, Pz, P2	14-16 Hz	beta was 1) increased for fair vs unfair offers in the opportunity distribution condition
14	# 1/2	Fairness	Ma et al., 2015	Adapted Ultimatum Game	Evaluation of another's action (impacts participant)	FRN	280–380 ms	frontal	average: F1, Fz, F2, FC1, FCz, FC2	mean amplitude	For unfair offers, FRN amp was 1) more negative to Opponent's Bad Intentions vs. Opponent's Good Intentions. For fair offers, FRN amp was 2) equal to Opponent's Bad Intentions & Opponent's Good Intentions.
14	# 2/2	Fairness	Ma et al., 2015	Adapted Ultimatum Game	Evaluation of another's action (impacts participant)	P3	380– 580 ms	parietal	average: C1, Cz, C2, CP1, CPz, CP2, P1, Pz, P2	mean amplitude	For unfair offers, P3 amp was 1) more positive to Opponent's Good Intentions vs. Opponent's Bad Intentions. For fair offers, P3 amp was 2) equal to Opponent's Good Intentions & Opponent's Bad Intentions.
15	# 1/3	Fairness	Meidenbauer et al., 2018	Resource Allocation Game	Evaluation of another's action (impacts a third party)	P2	200-300 ms	occipital	Oz	mean amplitude	P2 amp was 1) more positive to Equal Distributions vs. Unequal Distributions for 8 to 10-year-olds, 2) equal to Equal vs. Unequal distributions for 11 to 16-year-olds; More positive P2 amp for Unequal Distributions vs. Equal Distributions in 8-to-10 year-olds predicted 3) their approval ratings of distributions made by others
15	# 2/3	Fairness	Meidenbauer et al., 2018	Resource Allocation Game	Evaluation of another's action (impacts a third party)	P3	300-500 ms	central	Cz	mean amplitude	P3 amp was 1) more positive to No Resources to Disadvantaged Places vs. Equal Distributions for 11 to 16-year-olds, 2) more positive to Both Resources to Disadvantaged Places vs. Equal Distributions for 11 to 16-year-olds, 3) more positive to Necessary Resources vs. Luxury Resources; More positive P3 amp for No Resources to Disadvantaged Places and Both Resources to Disadvantanged Places vs. Equa…
15	# 3/3	Fairness	Meidenbauer et al., 2018	Resource Allocation Game	Evaluation of another's action (impacts a third party)	LPP	500-1000 ms	parietal	separate: Pz, P3, P4	mean amplitude	LPP amp was 1) more positive to Necessary Resources vs. Luxury Resources, 2) more positive to distributed as All-to-Poor vs. None-to-Poor, 3) more positive to distributed as None-to-Poor vs. Equal; More positive LPP amp for Necessary Resources vs. Luxury Resources predicted 4) time spent playing a donation game
16	# 1/2	Fairness	Pei et al., 2021	Adapted Ultimatum Game	Evaluation of another's action (impacts participant)	FRN	290-350 ms	frontocentral	average: F3, Fz, F4, Fc3, FCz, Fc4	mean amplitude	For unfair offers, FRN amp was more negative to High Wealth vs. Low Wealth
16	# 2/2	Fairness	Pei et al., 2021	Adapted Ultimatum Game	Evaluation of another's action (impacts participant)	LFN	400-500 ms	frontal	average: F3, Fz, F4, Fc3, FCz, Fc4	mean amplitude	For fair offers, LFN amp was 1) more positive to Low Wealth vs. High Wealth. For high wealth, LFN amp was 2) more positive to Unfair Offers vs. Fair Offers.
17	# 1/3	Cooperation	Peng et al., 2021	Chicken Game	Evaluation of another's action (impacts participant)	FRN	200-300 ms	frontocentral	average: F1, FZ, F2, FC1, FC2, C1, CZ, C2	mean amplitude	FRN amp was 1) more negative to ParticipantAggressed-OpponentAggressed vs. ParticipantAggressed-OpponentCooperated, 2) equal to ParticipantCooperated-OpponentCooperated & ParticipantCooperated-OpponentAggressed
17	# 2/3	Cooperation	Peng et al., 2021	Chicken Game	Evaluation of another's action (impacts participant)	P3	300-600 ms	centoparietal	average: C1, CZ, C2, CP1, CPZ, CP2, P1, PZ, P2	mean amplitude	P3 amp was 1) more positive to Relatively Cooperative Opponent Aggressed vs. Relatively Aggressive Opponent Aggressed, 2) equal to Relatively Cooperative Opponent Cooperated & Relatively Aggressive Component Cooperated
17	# 3/3	Cooperation	Peng et al., 2021	Chicken Game	Evaluation of another's action (impacts participant)	theta	1000-2000 ms	frontal, central, parietal	average: Fz, Cz, CPz, Pz	4–7 Hz	Theta power was 1) increased to Relatively Cooperative Opponent Aggressed vs. Relatively Aggressive Opponent Aggressed, 2) equal to Relatively Cooperative Opponent Cooperated & Relatively Aggressive Opponent Cooperated
18	# 1/5	Cooperation	Peng et al., 2025	Chicken Game	Evaluation of context prior to decision	FRN	200 - 300 ms	frontocentral	average: Fz, Cz, F1, F2, FC1, FC2, C1, C2	mean amplitude	FRN was 1) more negative before participant chose to aggress vs cooperate, 2) more negative before participants chose to aggress vs cooperate in the zero-sum condition
18	# 2/5	Cooperation	Peng et al., 2025	Chicken Game	Evaluation of another's action (impacts participant)	FRN	200 - 300 ms	frontocentral	average: Fz, Cz, F1, F2, FC1, FC2, C1, C2	mean amplitude	FRN was 1) more negative after opponent aggressed vs cooperated
18	# 3/5	Cooperation	Peng et al., 2025	Chicken Game	Evaluation of context prior to decision	P3	300 - 500 ms	centroparietal	average: C1, Cz, C2, CPZ, CP1, PZ, FC2	mean amplitude	P3 was 1) more positive before participant chose to aggress vs cooperate in non-zero sum condition, 2) more positive before participant chose to cooperate vs aggress in zero sum condition
18	# 4/5	Cooperation	Peng et al., 2025	Chicken Game	Evaluation of another's action (impacts participant)	P3	300 - 500 ms	centroparietal	average: C1, Cz, C2, CPZ, CP1, PZ, FC2	mean amplitude	P3 was 1) more positive when opponent cooperated vs aggressed
18	# 5/5	Cooperation	Peng et al., 2025	Chicken Game	Evaluation of context prior to decision	theta	100 - 400 ms	frontal and posterior	averaged across frontal (FPz, Fz, FC1, FC2) and posterior (CPz, Pz, POz)	4-7 Hz	theta was 1) increased before participant chose to aggress vs cooperate; posterior theta was 1) negatively associated with participant cooperative rates in non-zero sum group and 2) positively associated with participant cooperative rates in zero sum group
19	# 1/2	Giving	Tan et al., 2022	Gambling Task	Evaluation of decision outcomes	FRN	220-310 ms	frontocentral	average: F3, Fz, F4, FC1, FC2, C3, Cz, C4	mean amplitude	FRN was more negative to Charity Outcomes vs. Self Outcomes
19	# 2/2	Giving	Tan et al., 2022	Gambling Task	Evaluation of decision outcomes	P3	310-420 ms	centroparietal	average: C3, Cz, C4, CP1, CP2, Pz, P3, P4	mean amplitude	P3 amp was 1) more positive to Self Outcomes vs. Charity Outcomes (across conditions), 2) more positive to Self Outcomes vs. Charity Outcomes (for larger outcomes)
20	# 1/4	Giving	Tan et al., 2025	Gambling Task	Evaluation of decision outcomes	FRN	255 - 315 ms	frontocentral	average: F1, Fz, F2, FC1, FCz, FC2	mean amplitude	FRN was 1) more negative for decisions impacting low-empathy charities vs. high-empathy charities and self, 2) more negative for decisions impacting high-empathy charities than self, 3) more negative for general loss than general gain
20	# 2/4	Giving	Tan et al., 2025	Gambling Task	Evaluation of decision outcomes	P3	320 - 430 ms	centroparietal	average: C1, Cz, C2, CP1, CPz, CP2	mean amplitude	P3 1) was more positive for decisions impacting high-empathy charities and self than low-empathy charities, 2) was more positive for decisions impacting self than high-empathy charities, 3) was more positive for general gain than general loss, 4) had a larger gain-loss valence difference for decisions impacting self than high-empathy charities
20	# 3/4	Giving	Tan et al., 2025	Gambling Task	Evaluation of decision outcomes	beta	100 - 450 ms	frontocentral	average: FCz, FC1, FC2	13-18 hz	beta (event related desynchronization) power 1) was increased for loss vs gain
20	# 4/4	Giving	Tan et al., 2025	Gambling Task	Evaluation of decision outcomes	beta	650 - 950 ms	frontocentral	average: FCz, FC1, FC2	19-25 hz	beta (event related desynchronization) power 1) was increased for loss vs gain when making decisions impacting self, 2) was increased for gain vs. loss when making decisions impacting high-empathy charities
21	# 1/2	Helping	Teng et al., 2018	Help-Needed Decision Task	Evaluation of another's action (impacts a third party)	N2	180-380 ms	frontal	average: F3, Fz, F4	Peak Amplitude	Post prosocial game, N2 amp was 1) more negative to HelpNeeded-NotOffered vs. HelpNeeded-Offered. Post non-prosocial game, N2 amp was 2) more negative to HelpNeeded-Offered vs. HelpNotNeeded-Offered
21	# 2/2	Helping	Teng et al., 2018	Help-Needed Decision Task	Evaluation of another's action (impacts a third party)	P3	250-500 ms	parietal	average: CP4, P4, PO4	mean amplitude	P3 amp was more positive to HelpNeeded-NotOffered vs. HelpNeeded-Offered
22	# 1/3	Cooperation	Wang et al., 2013	Chicken Game	Evaluation of context prior to decision	P3	300–600 ms	centroparietal	separate: Fz, FCz, Cz, CPz, Pz	Peak Amplitude	P3 amp was more positive to participant's decision to Aggress vs. Cooperate
22	# 2/3	Cooperation	Wang et al., 2013	Chicken Game	Evaluation of another's action (impacts participant)	FRN	200-300 ms	frontocentral	separate: Fz, FCz, Cz, CPz, Pz	mean amplitude	FRN amp was more negative to ParticipantCooperated-OpponentAggressed vs. ParticipantCooperated-OopponentCooperated
22	# 3/3	Cooperation	Wang et al., 2013	Chicken Game	Evaluation of another's action (impacts participant)	P3	300–600 ms	centroparietal	separate: Fz, FCz, Cz, CPz, Pz	Peak Amplitude	P3 amp was more positive to Opponent Cooperation vs. Opponent Aggression
23	# 1/2	Fairness	Wang et al., 2022a	Adapted Ultimatum Game	Evaluation of another's action (impacts participant)	FRN	290-320 ms	frontal	Fz	mean amplitude	All effects were marginal. For proposers from a “normal urban region”, FRN was 1) more negative to Unfair Offers vs. Fair Offers. 2) For proposers from an “impoverished region”, FRN was 2) more negative to Fair Offers vs. Unfair Offers.
23	# 2/2	Fairness	Wang et al., 2022a	Adapted Ultimatum Game	Evaluation of another's action (impacts participant)	P3	330–400-ms	centroparietal	CPz	mean amplitude	P3 amp was more positive to proposers from a “normal urban region” vs. “impoverished region” for Fair Offers and Unfair Offers
24	# 1/2	Cooperation	Wang et al., 2022b	Chicken Game	Evaluation of another's action (impacts participant)	theta	200-300 ms	frontocentral	separate: Fz, FCz, Cz	4 – 7 Hz	After opponent aggression, theta power during evaluation predicted participant’s subsequent aggressive behavior
24	# 2/2	Cooperation	Wang et al., 2022b	Chicken Game	Evaluation of context prior to decision	beta	210-310 ms	frontal	separate: F2, F4, FC2, FC4	22 – 29 Hz	After opponent aggression, beta power was 1) increased for participant cooperative choices vs participant aggresive choices. After opponent cooperation, beta power was 2) equal for participant cooperative choices vs participant aggresive choices. After opponent cooperation, beta power during decision-making predicted participant’s subsequent cooperative behavior.
25	# 1/2	Giving	Xu et al., 2023	Donation Task	Evaluation of context prior to decision	FRN	300–350 ms	frontocentral	FCz	mean amplitude	FRN amp was more negative to upward social comparison vs. downward & equal social comparison
25	# 2/2	Giving	Xu et al., 2023	Donation Task	Evaluation of context prior to decision	P3	400–550 ms	parietal	Pz	mean amplitude	P3 amp was more positive to upward social comparison vs. downward & equal social comparison
26	# 1/2	Cooperation	Yang et al., 2022	Adapted Gambling Task	Evaluation of decision outcomes	FRN	200-300 ms	frontocentral	average: Fz, F1, F2, FCz, FC1, FC2, Cz, C1, C2	mean amplitude	In cooperative and competitive contexts, FRN amp was 1) more negative to Other-Loss vs. Other-Gain for male participants but 2) equal to Other-Loss & Other-Gain for female participants. In cooperative context, FRN amp was 3) more negative to Larger Self-Gain vs. Smaller Self-Gain for male participants, and 4) equal to Larger Self-Gain & Smaller Self-Gain for female participants. In competitive co…
26	# 2/2	Cooperation	Yang et al., 2022	Adapted Gambling Task	Evaluation of decision outcomes	P3	300-500 ms	centoparietal	average: Cz, C1, C2, CPz, CP1, CP2, Pz, P1, P2	mean amplitude	In cooperative context, P3 amp was 1) more positive to Other-Gain vs. Other-Loss for male participants, but 2) less positive to Other-Gain vs. Other-Loss for female participants. P3 amp was 3) more positive to Large Other-Loss vs. Large Other-Gain for all participants.
27	# 1/3	Giving	Ye et al., 2022	Donation Task	Evaluation of context prior to decision	P2	230 to 280ms	frontocentral	separate: F3, Fz, F4, FC3, FCz, FC4, C3, Cz, C4	mean amplitude	P2 amp was more positive to Large Donation vs. Small Donation
27	# 2/3	Giving	Ye et al., 2022	Donation Task	Evaluation of context prior to decision	N2	280 to 330ms	frontocentral	separate: F3, Fz, F4, FC3, FCz, FC4, C3, Cz, C4	mean amplitude	N2 amp was more negative to Small Donation vs. Large Donation
27	# 3/3	Giving	Ye et al., 2022	Donation Task	Evaluation of context prior to decision	P3	330 to 380ms	central, centroparietal, parietal	separate: C3, Cz, C4, CP3, CPz, CP4, P3, Pz, P4	mean amplitude	P3 amp was more positive to Large Donation vs. Small Donation
28	# 1/3	Cooperation	Yuan et al., 2019	Chicken Game	Evaluation of another's action (impacts participant)	FRN	200-300 ms	frontocentral	Fz	mean amplitude	FRN amp was more negative to Opponent Aggression vs. Opponent Cooperation
28	# 2/3	Cooperation	Yuan et al., 2019	Chicken Game	Evaluation of another's action (impacts participant)	P3	300–500 ms	centroparietal	Pz	mean amplitude	P3 amp was more positive to Opponent Cooperation vs. Opponent Aggression
28	# 3/3	Cooperation	Yuan et al., 2019	Chicken Game	Evaluation of context prior to decision	LPP	800-1000 ms	centroparietal	Pz	mean amplitude	After opponent cooperation, LPP was more positive to Participant Planning to Cooperate vs. Participant Planning to Aggress
29	# 1/2	Helping	Zhan et al., 2018	Dilemma Scenario-Priming Paradigm	Evaluation of context prior to decision	N2	190–290 ms	central, centroparietal, parietal	averaged across central (C3, Cz, C4), centroparietal (CP3, CPz, CP4), and parietal (P3, Pz, P4)	mean amplitude	N2 amp was more negative to making decisions for Strangers vs. Friends & Acquaintances
29	# 2/2	Helping	Zhan et al., 2018	Dilemma Scenario-Priming Paradigm	Evaluation of context prior to decision	LPP	300–450 ms	central, centroparietal, parietal	averaged across central (C3, Cz, C4), centroparietal (CP3, CPz, CP4), and parietal (P3, Pz, P4)	mean amplitude	LPP amp was 1) more positive to making decisions for Strangers vs. Friends & Acquaintances. 2) More positive LPP predicted more time deciding.
30	# 1/4	Cooperation	Zhang et al., 2019	Adapted Prisoner's Dilemma Game	Evaluation of another's action (impacts participant)	N1	140-180 ms	occipital	averaged across left (O1, P7) and right (O2, P8)	mean amplitude	N1 amp was more negative to Opponent Cooperated vs. Opponent Defected
30	# 2/4	Cooperation	Zhang et al., 2019	Adapted Prisoner's Dilemma Game	Evaluation of another's action (impacts participant)	FRN	260-330 ms	frontal	average: Fz, FC1, FC2, FCz	mean amplitude	FRN amp was 1) more positive to opponent Defected vs. Cooperated. After opponent defected, FRN was 2) more positive to Participant Would Cooperate vs. Participant Would Defect. After opponent cooperated, FRN was 3) equal to Participant Would Cooperate & Participant Would Defect.
30	# 3/4	Cooperation	Zhang et al., 2019	Adapted Prisoner's Dilemma Game	Evaluation of another's action (impacts participant)	P3a	400–800 ms	frontal	average: Fz, FC1, FC2, FCz	mean amplitude	P3a amp was 1) more positive to Opponent Cooperated vs. Opponent Defected, 2) more positive to Participant Would Defect vs Participant Would Cooperate after opponent defected, 3) equal to Participant Would Cooperate to Participant Would Defect after opponent cooperated.
30	# 4/4	Cooperation	Zhang et al., 2019	Adapted Prisoner's Dilemma Game	Evaluation of another's action (impacts participant)	P3b	500-900 ms	parietal	average: Pz, P3, P4	mean amplitude	P3b amp was 1) more positive to Opponent Cooperated vs. Opponent Defected, 2) more positive to Participant Would Cooperate vs. Participant Would Defect after opponent defected, 3) equal to Participant Would Cooperate & Participant Would Defect after opponent cooperated
31	# 1/2	Giving	Zhang et al., 2021	Donation Task	Evaluation of context prior to decision	P2	230∼270 ms	frontocentral	separate: AF3, AF4, F3, Fz, F4	mean amplitude	P2 amp was more positive to Voluntary Donation vs. Mandatory Donation when charity received less money
31	# 2/2	Giving	Zhang et al., 2021	Donation Task	Evaluation of context prior to decision	LPP	580∼800 ms	centroparietal	separate: C3, Cz, C4, CP3, CPz, CP4	mean amplitude	LPP amp was more positive to Voluntary Donation vs. Mandatory Donation

## Sheet: SITable2.Task
StudyID	Category	Citation	Paradigm	Study Specific Description	Motive (e.g., selfish/selfish)	Context1 (Dire/Non-Dire)	Context2 (Spontaneous/Compliant)	Context3 (Private/Public)	Context4 (Emotional/Non-emotional)	Target
1	Giving	Carlson et al., 2016	Donation Task	Accepting/rejecting donation offers to charities in fast/slow conditions. Participants ranked charities based on their empathy towards the charity.	N/A	Non-Dire	Spontaneous	Private	Emotional	Stranger
2	Cooperation	Chen et al., 2017	Chicken Game	Series of decisions to cooperate with or aggress against opponent for a monetary payoff	N/A	Non-Dire	Spontaneous	Public	N/A	Stranger; Friend
3	Giving	Cui et al., 2018	Coin-Guess Task	Guessing outcomes of coin tosses to win money for self, charity, or both with opportunities to lie about outcomes	N/A	Non-Dire	Spontaneous	Private	N/A	Stranger
4	Helping	Gan et al., 2016	Helping Decision Task	Participants read stories and decided if they would help. If they helped, they received feedback indicating success or failure.	N/A	Non-Dire	Spontaneous	Public	N/A	Stranger
5	Helping	Gan et al., 2022	Helping Decision Task	Participants read stories and decided if they would help. If they helped, they received feedback indicating success or failure.	N/A	Non-Dire	Spontaneous	Public	N/A	Stranger
6	Cooperation	Kanso et al., 2012	Eriksen Flanker Paradigm	Quickly press left or right based on the center arrow and collaboratively earn a monetary payoff *Assigned a powerholder, subordinate, or neutral role	N/A	Non-Dire	Compliant	Public	N/A	Stranger
7	Giving	Kwak et al., 2020	Gambling Task	Choosing card decks which results in gaining or losing monetary rewards for oneself and a friend	N/A	Non-Dire	Spontaneous	Public	N/A	Stranger; Friend
8	Giving	Lavín et al., 2023	Adapted Dictator Game	Choosing between two allocations of money for self and another player	N/A	Non-Dire	Spontaneous	Public; Private	N/A	Stranger
9	Helping	Li et al., 2020	Lottery-Choosing Task	Participants helped another person gain or avoid losing money by giving their own money	N/A	Non-Dire	Spontaneous	Public	N/A	Stranger; Friend
10	Giving	Li et al., 2021a	Donation Task	Accepting/rejecting donation offers to charities in money-primed and neutral-primed conditions	N/A	Non-Dire	Spontaneous	Public	N/A	Stranger
11	Cooperation	Li et al., 2021b	Chicken Game	Series of decisions to cooperate with or aggress against opponent in trials with and without a monetary payoff	N/A	Non-Dire	Spontaneous	Public	N/A	Stranger
12	Helping	Li et al., 2022	Lottery-Choosing Task	Participants helped another person gain or avoid losing money by giving their own money	N/A	Non-Dire	Spontaneous	Public; Private	N/A	Stranger; Acquaintance; Friend
13	Fairness	Li et al., 2025	Adapted Ultimatum Game	Decisions to accept/reject fair/unfair offers on outcome distribution ultimatum game versus opportunity distribution ultimatum game	N/A	Non-Dire	Spontaneous	Public	N/A	Stranger
14	Fairness	Ma et al., 2015	Adapted Ultimatum Game	Decisions to accept/reject fair/unfair offers from another participant with good/bad intentions. If accepted, both received monetary rewards. If rejected, neither receive monetary rewards.	N/A	Non-Dire	Spontaneous	Public	N/A	Stranger
15	Fairness	Meidenbauer et al., 2018	Resource Allocation Game	Observing resource distributions to disadvantaged/advantaged settings	N/A	Non-Dire	Spontaneous	Public	N/A	Stranger
16	Fairness	Pei et al., 2021	Adapted Ultimatum Game	Decisions to accept/reject fair/unfair offers from a “wealthy” / “poor” participant. If accepted, both receive monetary rewards. If rejected, neither receive monetary rewards.	N/A	Non-Dire	Spontaneous	Public	N/A	Stranger
17	Cooperation	Peng et al., 2021	Chicken Game	Series of decisions to cooperate with or aggress against opponent for a monetary payoff with relatively cooperative or aggressive opponents	N/A	Non-Dire	Spontaneous	Public	N/A	Stranger
18	Cooperation	Peng et al., 2025	Chicken Game	Series of decisions to cooperate with or aggress against opponent for a monetary payoff with different instructions (non-zero sum vs zero sum outcomes)	N/A	Non-Dire	Spontaneous	Public	N/A	Stranger
19	Giving	Tan et al., 2022	Gambling Task	Choosing between 9 and 99 which results in gaining or losing monetary rewards for self or charity	N/A	Non-Dire	Spontaneous	Public	N/A	Stranger
20	Giving	Tan et al., 2025	Gambling Task	Choosing between 5 and 25 which results in winning or losing money for self, high-empathy charity, and low-empathy charity	N/A	Non-Dire	Spontaneous	Public	Emotional	Stranger
21	Helping	Teng et al., 2018	Help-Needed Decision Task	Participants decided whether urgent help was needed in various situations after playing a prosocial or neutral video game	N/A	Dire	Spontaneous	Public	N/A	Stranger
22	Cooperation	Wang et al., 2013	Chicken Game	Series of decisions to cooperate with or aggress against opponent for a monetary payoff	N/A	Non-Dire	Spontaneous	Public	N/A	Stranger
23	Fairness	Wang et al., 2022a	Adapted Ultimatum Game	Decisions to accept/reject fair/unfair offers from a participant from an “impoverished region” / “normal urban region.” If accepted, both receive monetary rewards. If rejected, neither receive monetary rewards.	N/A	Non-Dire	Spontaneous	Public	N/A	Stranger
24	Cooperation	Wang et al., 2022b	Chicken Game	Series of decisions to cooperate with or aggress against opponent for a monetary payoff	N/A	Non-Dire	Spontaneous	Public	N/A	Stranger
25	Giving	Xu et al., 2023	Donation Task	Choosing amounts to donate to charities in conditions requiring evaluation of social information indicating others donated more, less, or equal	N/A	Non-Dire	Spontaneous	Public	N/A	Stranger
26	Cooperation	Yang et al., 2022	Gambling Task	Choosing between 9 or 99 which results in winning or losing money in competitive and cooperative conditions	N/A	Non-Dire	Compliant	Public	N/A	Stranger
27	Giving	Ye et al., 2022	Donation Task	Rating willingness to donate on a social media online platform after seeing a large/small group of friends donated	N/A	Non-Dire	Spontaneous	Public	N/A	Stranger
28	Cooperation	Yuan et al., 2019	Chicken Game	Series of decisions to cooperate with or aggress against opponent for a monetary payoff	N/A	Non-Dire	Spontaneous	Public	N/A	Stranger
29	Helping	Zhan et al., 2018	Dilemma Scenario-Priming Paradigm	Participants were given moral dilemmas and decided between preventing harm to another person or maintain personal benefits	N/A	Dire	Spontaneous	Public	Emotional	Stranger; Acquaintance; Friend
30	Cooperation	Zhang et al., 2019	Adapted Prisoner's Dilemma Game	Series of decisions to cooperate with or defect against opponent for a monetary payoff	N/A	Non-Dire	Spontaneous	Public	N/A	Stranger
31	Giving	Zhang et al., 2021	Donation Task	Donating to charities in voluntary and mandatory conditions	N/A	Non-Dire	Spontaneous	Public	N/A	Stranger

## Sheet: SITable3.EV
StudyID	Category	Citation	Paradigm	Environment 1	Environment 2	Stimulus 1	Stimulus 2	Response	Phenomena Measured	EV Rating	EV Category
1	Giving	Carlson et al., 2016	Donation Task	Laboratory (0)	Told decisions affect others (1)	Unrealistic Schematic Visuals (0)	Static Stimuli (0)	Button press (0)	Relies on monetary structure (0)	1	Low
2	Cooperation	Chen et al., 2017	Chicken Game	Laboratory (0)	Told decisions affect others (1)	Real-Life Photos (2)	Static Stimuli (0)	Button press (0)	Relies on monetary structure (0)	3	Low
3	Giving	Cui et al., 2018	Coin-Guess Task	Laboratory (0)	Told decisions affect others (1)	Unrealistic Schematic Visuals (0)	Static Stimuli (0)	Button press (0)	Relies on monetary structure (0)	1	Low
4	Helping	Gan et al., 2016	Helping Decision Task	Laboratory (0)	Interactions occur with a computer (0)	Unrealistic Schematic Visuals (0)	Static Stimuli (0)	Button press (0)	Does not use monetary structure (1)	1	Low
5	Helping	Gan et al., 2022	Helping Decision Task	Laboratory (0)	Interactions occur with a computer (0)	Unrealistic Schematic Visuals (0)	Static Stimuli (0)	Button press (0)	Does not use monetary structure (1)	1	Low
6	Cooperation	Kanso et al., 2012	Eriksen Flanker Paradigm	Laboratory (0)	Told decisions affect others AND meet/see others (2)	Unrealistic Schematic Visuals (0)	Static Stimuli (0)	Button press (0)	Relies on monetary structure (0)	2	Low
7	Giving	Kwak et al., 2020	Gambling Task	Laboratory (0)	Told decisions affect others (1)	Unrealistic Schematic Visuals (0)	Static Stimuli (0)	Button press (0)	Relies on monetary structure (0)	1	Low
8	Giving	Lavín et al., 2023	Adapted Dictator Game	Laboratory (0)	Told decisions affect others (1)	Unrealistic Schematic Visuals (0)	Static Stimuli (0)	Button press (0)	Relies on monetary structure (0)	1	Low
9	Helping	Li et al., 2020	Lottery-Choosing Task	Laboratory (0)	Spontaneous interactions with real person (3)	Unrealistic Schematic Visuals (0)	Static Stimuli (0)	Button press (0)	Relies on monetary structure (0)	3	Low
10	Giving	Li et al., 2021a	Donation Task	Laboratory (0)	Interactions occur with a computer (0)	Real-Life Photos (2)	Static Stimuli (0)	Button press (0)	Relies on monetary structure (0)	2	Low
11	Cooperation	Li et al., 2021b	Chicken Game	Laboratory (0)	Told decisions affect others AND meet/see others (2)	Unrealistic Schematic Visuals (0)	Static Stimuli (0)	Button press (0)	Relies on monetary structure (0)	2	Low
12	Helping	Li et al., 2022	Lottery-Choosing Task	Laboratory (0)	Told decisions affect others AND meet/see others (2)	Unrealistic Schematic Visuals (0)	Static Stimuli (0)	Button press (0)	Relies on monetary structure (0)	2	Low
13	Fairness	Li et al., 2025	Adapted Ultimatum Game	Laboratory (0)	Told decisions affect others (1)	Unrealistic Schematic Visuals (0)	Static Stimuli (0)	Button press (0)	Relies on monetary structure (0)	1	Low
14	Fairness	Ma et al., 2015	Adapted Ultimatum Game	Laboratory (0)	Told decisions affect others (1)	Unrealistic Schematic Visuals (0)	Static Stimuli (0)	Button press (0)	Relies on monetary structure (0)	1	Low
15	Fairness	Meidenbauer et al., 2018	Resource Allocation Game	Laboratory (0)	Interactions occur with a computer (0)	Stimuli not described	Static Stimuli (0)	Button press (0)	Does not use monetary structure (1)	1	Low
16	Fairness	Pei et al., 2021	Adapted Ultimatum Game	Laboratory (0)	Told decisions affect others AND meet/see others (2)	Real-Life Photos (2)	Static Stimuli (0)	Button press (0)	Relies on monetary structure (0)	4	moderate
17	Cooperation	Peng et al., 2021	Chicken Game	Laboratory (0)	Told decisions affect others AND meet/see others (2)	Unrealistic Schematic Visuals (0)	Static Stimuli (0)	Button press (0)	Relies on monetary structure (0)	2	Low
18	Cooperation	Peng et al., 2025	Chicken Game	Laboratory (0)	Told decisions affect others AND meet/see others (2)	Unrealistic Schematic Visuals (0)	Static Stimuli (0)	Button press (0)	Relies on monetary structure (0)	2	Low
19	Giving	Tan et al., 2022	Gambling Task	Laboratory (0)	Told decisions affect others (1)	Unrealistic Schematic Visuals (0)	Static Stimuli (0)	Button press (0)	Relies on monetary structure (0)	1	Low
20	Giving	Tan et al., 2025	Gambling Task	Laboratory (0)	Told decisions affect others (1)	Unrealistic Schematic Visuals (0)	Static Stimuli (0)	Button press (0)	Relies on monetary structure (0)	1	Low
21	Helping	Teng et al., 2018	Help-Needed Decision Task	Laboratory (0)	Interactions occur with a computer (0)	Unrealistic Schematic Visuals (0)	Static Stimuli (0)	Button press (0)	Does not use monetary structure (1)	1	Low
22	Cooperation	Wang et al., 2013	Chicken Game	Laboratory (0)	Told decisions affect others AND meet/see others (2)	Real-Life Photos (2)	Static Stimuli (0)	Button press (0)	Relies on monetary structure (0)	4	moderate
23	Fairness	Wang et al., 2022a	Adapted Ultimatum Game	Laboratory (0)	Told decisions affect others AND meet/see others (2)	Unrealistic Schematic Visuals (0)	Static Stimuli (0)	Button press (0)	Relies on monetary structure (0)	2	Low
24	Cooperation	Wang et al., 2022b	Chicken Game	Laboratory (0)	Told decisions affect others AND meet/see others (2)	Unrealistic Schematic Visuals (0)	Static Stimuli (0)	Button press (0)	Relies on monetary structure (0)	2	Low
25	Giving	Xu et al., 2023	Donation Task	Laboratory (0)	Told decisions affect others (1)	Unrealistic Schematic Visuals (0)	Static Stimuli (0)	Button press (0)	Relies on monetary structure (0)	1	Low
26	Cooperation	Yang et al., 2022	Adapted Gambling Task	Laboratory (0)	Told decisions affect others AND meet/see others (2)	Unrealistic Schematic Visuals (0)	Static Stimuli (0)	Button press (0)	Relies on monetary structure (0)	2	Low
27	Giving	Ye et al., 2022	Donation Task	Laboratory (0)	Interactions occur with a computer (0)	Semi-Realistic Visuals (1)	Static Stimuli (0)	Button press (0)	Relies on monetary structure (0)	1	Low
28	Cooperation	Yuan et al., 2019	Chicken Game	Laboratory (0)	Told decisions affect others (1)	Real-Life Photos (2)	Static Stimuli (0)	Button press (0)	Relies on monetary structure (0)	3	Low
29	Helping	Zhan et al., 2018	Dilemma Scenario-Priming Paradigm	Laboratory (0)	Interactions occur with a computer (0)	Unrealistic Schematic Visuals (0)	Static Stimuli (0)	Button press (0)	Does not use monetary structure (1)	1	Low
30	Cooperation	Zhang et al., 2019	Adapted Prisoner's Dilemma Game	Laboratory (0)	Spontaneous interactions with real person (3)	Unrealistic Schematic Visuals (0)	Static Stimuli (0)	Button press (0)	Relies on monetary structure (0)	3	Low
31	Giving	Zhang et al., 2021	Donation Task	Laboratory (0)	Told decisions affect others (1)	Unrealistic Schematic Visuals (0)	Static Stimuli (0)	Button press (0)	Relies on monetary structure (0)	1	Low

## Sheet: SITable4.DA
StudyID	Category	Citation	Paradigm	Practicality/Feasibility	Content Relevance	Potential Engagement	Ease of Comprehension	DA Rating	DA Category	EarlyDA	MiddleDA	LateDA
1	Giving	Carlson et al., 2016	Donation Task	Early, Middle, Late	Early, Middle, Late	Early, Middle, Late	Early, Middle, Late	12	High	4	4	4
2	Cooperation	Chen et al., 2017	Chicken Game	Early, Middle, Late	None	Late	Late	5	Moderate	1	1	3
3	Giving	Cui et al., 2018	Coin-Guess Task	Early, Middle, Late	None	None	Late	4	Moderate	1	1	2
4	Helping	Gan et al., 2016	Helping Decision Task	Early, Middle, Late	Early, Middle, Late	Early, Middle, Late	Early, Middle, Late	12	High	4	4	4
5	Helping	Gan et al., 2022	Helping Decision Task	Early, Middle, Late	Early, Middle, Late	Early, Middle, Late	Early, Middle, Late	12	High	4	4	4
6	Cooperation	Kanso et al., 2012	Eriksen Flanker Paradigm	Early, Middle, Late	None	Early, Middle, Late	Early, Middle, Late	9	High	3	3	3
7	Giving	Kwak et al., 2020	Gambling Task	Early, Middle, Late	None	Late	Early, Middle, Late	7	Moderate	2	2	3
8	Giving	Lavín et al., 2023	Adapted Dictator Game	Early, Middle, Late	None	Late	Late	5	Moderate	1	1	3
9	Helping	Li et al., 2020	Lottery-Choosing Task	Early, Middle, Late	None	None	Late	4	Moderate	1	1	2
10	Giving	Li et al., 2021a	Donation Task	Early, Middle, Late	Early, Middle, Late	None	Early, Middle, Late	9	High	3	3	3
11	Cooperation	Li et al., 2021b	Chicken Game	Early, Middle, Late	None	Late	Late	5	Moderate	1	1	3
12	Helping	Li et al., 2022	Lottery-Choosing Task	Early, Middle, Late	None	None	Late	4	Moderate	1	1	2
13	Fairness	Li et al., 2025	Adapted Ultimatum Game	Early, Middle, Late	None	Late	Late	5	Moderate	1	1	3
14	Fairness	Ma et al., 2015	Adapted Ultimatum Game	Early, Middle, Late	None	Early, Middle, Late	Late	7	Moderate	2	2	3
15	Fairness	Meidenbauer et al., 2018	Resource Allocation Game	Early, Middle, Late	Early, Middle, Late	Late	Early, Middle, Late	10	High	3	3	4
16	Fairness	Pei et al., 2021	Adapted Ultimatum Game	Early, Middle, Late	None	None	Middle, Late	5	Moderate	1	2	2
17	Cooperation	Peng et al., 2021	Chicken Game	Early, Middle, Late	None	None	Late	4	Moderate	1	1	2
18	Cooperation	Peng et al., 2025	Chicken Game	Early, Middle, Late	None	None	Late	4	Moderate	1	1	2
19	Giving	Tan et al., 2022	Gambling Task	Early, Middle, Late	None	None	Early, Middle, Late	6	Moderate	2	2	2
20	Giving	Tan et al., 2025	Gambling Task	Early, Middle, Late	None	Middle, Late	Middle, Late	7	Moderate	1	3	3
21	Helping	Teng et al., 2018	Help-Needed Decision Task	Late	Early, Middle, Late	None	Early, Middle, Late	7	Moderate	2	2	3
22	Cooperation	Wang et al., 2013	Chicken Game	Early, Middle, Late	None	None	Late	4	Moderate	1	1	2
23	Fairness	Wang et al., 2022a	Adapted Ultimatum Game	Early, Middle, Late	None	None	Middle, Late	5	Moderate	1	2	2
24	Cooperation	Wang et al., 2022b	Chicken Game	Early, Middle, Late	None	None	Late	4	Moderate	1	1	2
25	Giving	Xu et al., 2023	Donation Task	Early, Middle, Late	Early, Middle, Late	None	Early, Middle, Late	9	High	3	3	3
26	Cooperation	Yang et al., 2022	Adapted Gambling Task	Early, Middle, Late	None	None	Early, Middle, Late	6	Moderate	2	2	2
27	Giving	Ye et al., 2022	Donation Task	Early, Middle, Late	Early, Middle, Late	Early, Middle, Late	Early, Middle, Late	12	High	4	4	4
28	Cooperation	Yuan et al., 2019	Chicken Game	Early, Middle, Late	None	None	Late	4	Moderate	1	1	2
29	Helping	Zhan et al., 2018	Dilemma Scenario-Priming Paradigm	Middle, Late	Early, Middle, Late	Late	Early, Middle, Late	9	High	2	3	4
30	Cooperation	Zhang et al., 2019	Adapted Prisoner's Dilemma Game	Middle, Late	None	None	Late	3	Low	0	1	2
31	Giving	Zhang et al., 2021	Donation Task	Early, Middle, Late	Early, Middle, Late	None	Early, Middle, Late	9	High	3	3	3
